# Supplementary material for: Hypervirulent Klebsiella pneumoniae Strains Modulate Human Dendritic Cell Functions and Affect TH1/TH17 Response
Source: Microorganisms. 2022 Feb 7;10(2):384. doi: 10.3390/microorganisms10020384 (PMC8877041; doi:10.3390/microorganisms10020384)
Supplement: Supplementary file 1 [file microorganisms-10-00384-s001.zip]

Archive with 1 entries (1 files):
- microorganisms-1535380 -supplementary.pdf
